# Supplementary material for: Rare Trafficking CFTR Mutations Involve Distinct Cellular Retention Machineries and Require Different Rescuing Strategies
Source: Int J Mol Sci. 2021 Dec 21;23(1):24. doi: 10.3390/ijms23010024 (PMC8744605; doi:10.3390/ijms23010024)
Supplement: Supplementary file 1 [file ijms-23-00024-s001.zip]

Archive with 1 entries (1 files):
- ijms-1498032-supplementary.pdf
